# Supplementary material for: Site-specific responses of lowland rice to acidulated and calcined phosphate rock fertilizers in the Center-West region of Burkina Faso
Source: PLoS One. 2021 Apr 19;16(4):e0250240. doi: 10.1371/journal.pone.0250240 (PMC8055021; doi:10.1371/journal.pone.0250240)
Supplement: S1 Table — CT, Control or without P fertilizer; BPR, Burkina Faso phosphate rock; calcined BPR (CBs as CBk and CBkca); partially acidulated BPR (PAPRs as PAPR75 and PAPR100); TSP, triple superphosphate; SSP, single superphosphate. (XLSX) [file pone.0250240.s001.xlsx]

## Sheet: S1 Table
Year	Treatment	NAS-D (n=4)				NAS-M (n=4)				Poa (n=5)				Ramongo (n=5)
		Mean ± S.E.
2018	Control	3.12	±	0.86		4.26	±	0.34		4.14	±	0.37		2.11	±	0.4
	BPR	3.14	±	0.3		4.13	±	0.12		4.9	±	0.24		2.77	±	0.52
	CBkca	3.34	±	0.33		4.86	±	0.54		4.52	±	0.39		2.52	±	0.28
	CBk	4.68	±	0.39		4.02	±	0.12		4.66	±	0.12		3.53	±	0.05
	PAPR75	4.47	±	0.38		4.74	±	0.32		4.63	±	0.37		3.77	±	0.35
	PAPR100	4.56	±	0.32		4.33	±	0.3		5.13	±	0.3		3.85	±	0.46
	TSP	4.99	±	0.59		4.89	±	0.48		5.06	±	0.43		3.64	±	0.24
	SSP	4.75	±	0.81		5.04	±	0.57		4.54	±	0.54		3.98	±	0.4
2019	Control	1.42	±	0.07		3.2	±	0.18		3.73	±	0.22		1.32	±	0.11
	BPR	3.15	±	0.29		3.51	±	0.33		3.55	±	0.2		1.49	±	0.13
	CBkca	3.08	±	0.48		4.18	±	0.74		3.88	±	0.29		1.23	±	0.28
	CBk	3.93	±	0.49		3.54	±	0.29		4.26	±	0.63		1.48	±	0.3
	PAPR75	4.33	±	0.47		3.96	±	0.38		4.31	±	0.23		2.07	±	0.24
	PAPR100	3.42	±	0.48		4.47	±	0.37		4.27	±	0.53		1.99	±	0.44
	TSP	4.18	±	0.38		4.15	±	0.31		4.21	±	0.32		1.69	±	0.29
	SSP	4.78	±	0.48		4.08	±	0.82		4.13	±	0.35		1.83	±	0.2
