# Supplementary material for: Site-specific responses of lowland rice to acidulated and calcined phosphate rock fertilizers in the Center-West region of Burkina Faso
Source: PLoS One. 2021 Apr 19;16(4):e0250240. doi: 10.1371/journal.pone.0250240 (PMC8055021; doi:10.1371/journal.pone.0250240)
Supplement: S2 Table — r is Pearson’s correlation coefficient, **, *** indicate significant difference at P < 0.01, and < 0.001, respectively. (XLSX) [file pone.0250240.s002.xlsx]

## Sheet: S2 Table
Parameter		Biomass				Harvest index
		r	P-value	n		r	P-value	n
Grain yield	(Mg ha-1)	0.89	***	287		0.59	***	287
Biomass	(Mg ha-1)					0.17	**	287
