# Supplementary material for: Site-specific responses of lowland rice to acidulated and calcined phosphate rock fertilizers in the Center-West region of Burkina Faso
Source: PLoS One. 2021 Apr 19;16(4):e0250240. doi: 10.1371/journal.pone.0250240 (PMC8055021; doi:10.1371/journal.pone.0250240)
Supplement: S3 Table — (XLSX) [file pone.0250240.s003.xlsx]

## Sheet: S3 Table
Variable	PC1	PC2	PC3	PC4	PC5	PC6	PC7	PC8	PC9	PC10	PC11	PC12	PC13
Standard deviation	2.8	1.72	0.95	0.75	0.59	0.43	0.31	0.21	0.16	0.1	0.07	0.06	0
Proportion of variance	0.6	0.23	0.07	0.04	0.03	0.01	0.01	0	0	0	0	0	0
Cumulative proportion	0.6	0.83	0.9	0.94	0.97	0.99	0.99	1	1	1	1	1	1
Grain yield (GY)	0.21	0.36	0.53	0.01	-0.02	0.03	0.09	-0.03	-0.12	0.03	-0.45	0.57	0
Biomass	0.25	0.17	0.58	0.46	0.12	0.02	0.04	0.05	0.07	-0.02	0.35	-0.46	0
Harvest index (HI)	0.02	0.46	0.14	-0.75	-0.24	0.13	0.09	0.01	0.11	-0.01	0.2	-0.27	0
Sand	-0.31	0.25	-0.09	0.24	-0.28	0.15	0.09	0.18	-0.13	0.02	-0.01	-0.02	-0.79
Silt	0.28	-0.27	0.06	-0.3	0.46	0.07	0.16	0.52	-0.41	0.11	0.01	-0.05	-0.23
Clay	0.31	-0.23	0.1	-0.21	0.2	-0.24	-0.19	-0.46	0.35	-0.07	0.01	0.05	-0.57
pH (KCl)	0.16	0.43	-0.4	0.12	0.34	-0.27	0.58	-0.26	-0.05	0.12	0.03	-0.04	0
Total carbon (C)	0.34	-0.06	-0.11	0.05	-0.34	-0.19	0.01	0.15	0.11	0.16	-0.65	-0.49	0
Total nitrogen (N)	0.34	-0.01	-0.07	0.03	-0.45	-0.38	-0.17	0.03	-0.28	0.43	0.42	0.24	0
Available P (AP)	-0.32	0.13	0.12	-0.05	0.13	-0.73	-0.07	0.46	0.26	-0.16	0	0.06	0
Exchangeable Al (Al)	-0.24	-0.36	0.3	-0.1	-0.26	-0.29	0.44	-0.31	-0.42	-0.25	-0.03	-0.14	0
Base saturation (BS)	0.31	0.24	-0.22	0.05	-0.04	-0.08	-0.32	0.01	-0.37	-0.74	0.01	-0.04	0
Cation exchange capacity (CEC)	0.32	-0.22	-0.08	0.06	-0.31	0.14	0.49	0.29	0.42	-0.34	0.19	0.27	0
